# Supplementary material for: Synthesis, Structural Characterization, and In Vitro and In Silico Antifungal Evaluation of Azo-Azomethine Pyrazoles (PhN2(PhOH)CHN(C3N2(CH3)3)PhR, R = H or NO2)
Source: Molecules. 2021 Dec 8;26(24):7435. doi: 10.3390/molecules26247435 (PMC8708670; doi:10.3390/molecules26247435)
Supplement: Supplementary file 1 [file molecules-26-07435-s001.zip]

Archive with 1 entries (1 files):
- molecules-1444359-supplementary.pdf
